# Supplementary material for: ﻿Description of two new species of Conostigmus Dahlbom, 1858 (Hymenoptera, Megaspilidae) from Yintiaoling Nature Reserve, Chongqing, China
Source: Zookeys. 2025 Oct 15;1255:379–94. doi: 10.3897/zookeys.1255.154710 (PMC12547428; doi:10.3897/zookeys.1255.154710)
Supplement: XML Treatment for Conostigmus [file zookeys.1255.154710-treatment1.xml]

<!DOCTYPE tp:taxon-treatment
  PUBLIC "-//TaxonX//DTD Taxonomic Treatment Publishing DTD v0 20100105//EN" "tax-treatment-NSO.dtd">
<tp:taxon-treatment xmlns:tp="http://www.plazi.org/taxpub"><tp:treatment-meta><kwd-group><label>Taxon classification</label><kwd>
                <named-content content-type="kingdom">Animalia</named-content>
              </kwd><kwd>
                <named-content content-type="order">Hymenoptera</named-content>
              </kwd><kwd>
                <named-content content-type="family">Megaspilidae</named-content>
              </kwd></kwd-group><mixed-citation publication-type="journal"><person-group><name><surname>Yang</surname><given-names>Yuanhan</given-names></name><name><surname>Li</surname><given-names>Fang</given-names></name><name><surname>Huang</surname><given-names>Yixin</given-names></name><name><surname>Wang</surname><given-names>Xu</given-names></name><name><surname>Zhang</surname><given-names>Zhisheng</given-names></name><name><surname>Chen</surname><given-names>Huayan</given-names></name></person-group><article-title>﻿Description of two new species of <italic><tp:taxon-name><tp:taxon-name-part taxon-name-part-type="genus" reg="Conostigmus">Conostigmus</tp:taxon-name-part></tp:taxon-name></italic> Dahlbom, 1858 (<tp:taxon-name><tp:taxon-name-part taxon-name-part-type="order">Hymenoptera</tp:taxon-name-part></tp:taxon-name>, <tp:taxon-name><tp:taxon-name-part taxon-name-part-type="family">Megaspilidae</tp:taxon-name-part></tp:taxon-name>) from Yintiaoling Nature Reserve, Chongqing, China</article-title><source>Zookeys</source><day>15</day><month>10</month><year>2025</year><volume>1255</volume><fpage>379</fpage><lpage>394</lpage><pub-id pub-id-type="doi">10.3897/zookeys.1255.154710</pub-id></mixed-citation></tp:treatment-meta><tp:nomenclature><label>﻿</label><tp:taxon-name><object-id xmlns:xlink="http://www.w3.org/1999/xlink" content-type="arpha" xlink:type="simple">E36703DD-3C83-5CA3-A6F8-D171491E4E4F</object-id>
              <tp:taxon-name-part taxon-name-part-type="genus" reg="Conostigmus">Conostigmus</tp:taxon-name-part>
            </tp:taxon-name><tp:taxon-authority>Dahlbom, 1858</tp:taxon-authority><tp:nomenclature-citation-list><tp:nomenclature-citation><tp:taxon-name>
                  <tp:taxon-name-part taxon-name-part-type="genus" reg="Conostigmus">Conostigmus</tp:taxon-name-part>
                </tp:taxon-name><comment>Dahlbom, 1858: 291.</comment></tp:nomenclature-citation><tp:nomenclature-citation><tp:taxon-name>
                  <tp:taxon-name-part taxon-name-part-type="genus" reg="Dichogmus">Dichogmus</tp:taxon-name-part>
                </tp:taxon-name><comment>Thomson, 1858: 287.</comment></tp:nomenclature-citation><tp:nomenclature-citation><tp:taxon-name>
                  <tp:taxon-name-part taxon-name-part-type="genus" reg="Eumegaspilus">Eumegaspilus</tp:taxon-name-part>
                </tp:taxon-name><comment>Ashmead, 1888: 48.</comment></tp:nomenclature-citation><tp:nomenclature-citation><tp:taxon-name>
                  <tp:taxon-name-part taxon-name-part-type="genus" reg="Eumegalospilus">Eumegalospilus</tp:taxon-name-part></tp:taxon-name><comment>: Schulz, 1906: 152.</comment></tp:nomenclature-citation><tp:nomenclature-citation><tp:taxon-name>
                  <tp:taxon-name-part taxon-name-part-type="genus" reg="Conostigmoides">Conostigmoides</tp:taxon-name-part>
                </tp:taxon-name><comment>Dodd, 1914: 88.</comment></tp:nomenclature-citation><tp:nomenclature-citation><tp:taxon-name>
                  <tp:taxon-name-part taxon-name-part-type="genus" reg="Ecnomothorax">Ecnomothorax</tp:taxon-name-part>
                </tp:taxon-name><comment>Dessart &amp; Masner, 1965: 276.</comment></tp:nomenclature-citation><tp:nomenclature-citation><tp:taxon-name><tp:taxon-name-part taxon-name-part-type="genus" reg="Conostigmus"/>
                  <tp:taxon-name-part taxon-name-part-type="subgenus" reg="Dolichoceraphron">Dolichoceraphron</tp:taxon-name-part>
                </tp:taxon-name><comment>Hellén, 1966: 15.</comment></tp:nomenclature-citation><tp:nomenclature-citation><tp:taxon-name>
                  <tp:taxon-name-part taxon-name-part-type="genus" reg="Szelenyides">Szelenyides</tp:taxon-name-part>
                </tp:taxon-name><comment>Dessart, 1974: 43.</comment></tp:nomenclature-citation></tp:nomenclature-citation-list></tp:nomenclature></tp:taxon-treatment>
