# Supplementary material for: ﻿Description of two new species of Conostigmus Dahlbom, 1858 (Hymenoptera, Megaspilidae) from Yintiaoling Nature Reserve, Chongqing, China
Source: Zookeys. 2025 Oct 15;1255:379–94. doi: 10.3897/zookeys.1255.154710 (PMC12547428; doi:10.3897/zookeys.1255.154710)
Supplement: XML Treatment for Conostigmus rotundus [file zookeys.1255.154710-treatment2.xml]

<!DOCTYPE tp:taxon-treatment
  PUBLIC "-//TaxonX//DTD Taxonomic Treatment Publishing DTD v0 20100105//EN" "tax-treatment-NSO.dtd">
<tp:taxon-treatment xmlns:tp="http://www.plazi.org/taxpub"><tp:treatment-meta><kwd-group><label>Taxon classification</label><kwd>
                <named-content content-type="kingdom">Animalia</named-content>
              </kwd><kwd>
                <named-content content-type="order">Hymenoptera</named-content>
              </kwd><kwd>
                <named-content content-type="family">Megaspilidae</named-content>
              </kwd></kwd-group><mixed-citation publication-type="journal"><person-group><name><surname>Yang</surname><given-names>Yuanhan</given-names></name><name><surname>Li</surname><given-names>Fang</given-names></name><name><surname>Huang</surname><given-names>Yixin</given-names></name><name><surname>Wang</surname><given-names>Xu</given-names></name><name><surname>Zhang</surname><given-names>Zhisheng</given-names></name><name><surname>Chen</surname><given-names>Huayan</given-names></name></person-group><article-title>﻿Description of two new species of <italic><tp:taxon-name><tp:taxon-name-part taxon-name-part-type="genus" reg="Conostigmus">Conostigmus</tp:taxon-name-part></tp:taxon-name></italic> Dahlbom, 1858 (<tp:taxon-name><tp:taxon-name-part taxon-name-part-type="order">Hymenoptera</tp:taxon-name-part></tp:taxon-name>, <tp:taxon-name><tp:taxon-name-part taxon-name-part-type="family">Megaspilidae</tp:taxon-name-part></tp:taxon-name>) from Yintiaoling Nature Reserve, Chongqing, China</article-title><source>Zookeys</source><day>15</day><month>10</month><year>2025</year><volume>1255</volume><fpage>379</fpage><lpage>394</lpage><pub-id pub-id-type="doi">10.3897/zookeys.1255.154710</pub-id></mixed-citation></tp:treatment-meta><tp:nomenclature><label>﻿</label><tp:taxon-name><object-id xmlns:xlink="http://www.w3.org/1999/xlink" content-type="arpha" xlink:type="simple">1E820167-69CD-5469-9D5A-78B40E3CF239</object-id>
              <tp:taxon-name-part taxon-name-part-type="genus" reg="Conostigmus">Conostigmus</tp:taxon-name-part>
              <tp:taxon-name-part taxon-name-part-type="species" reg="rotundus">rotundus</tp:taxon-name-part>
              <object-id xmlns:xlink="http://www.w3.org/1999/xlink" content-type="zoobank" xlink:type="simple">https://zoobank.org/C2EF15F6-E88E-4800-A927-D6CD28221BBD</object-id>
            </tp:taxon-name><tp:taxon-authority>Yang &amp; Wang</tp:taxon-authority><tp:taxon-status xmlns:xlink="http://www.w3.org/1999/xlink" xlink:type="simple">sp. nov.</tp:taxon-status></tp:nomenclature><tp:treatment-sec sec-type="diagnosis" id="SECID0ET3AE"><title>Diagnosis.</title><p>The new species can be distinguished from other <italic><tp:taxon-name><tp:taxon-name-part taxon-name-part-type="genus" reg="Conostigmus">Conostigmus</tp:taxon-name-part></tp:taxon-name></italic> species by the following characters: facial sulcus absent; sternaulus present, elongate and reaching 4/5 of mesopleuron length; scutellum as long as wide; harpe simple, not bilobed, distal margin of harpe straight, and pointed laterally; and S9 bowl shaped, concave tip.</p></tp:treatment-sec><tp:treatment-sec sec-type="material" id="SECID0EA4AE"><title>Material examined.</title><p><bold><italic>Holotype</italic>.</bold> ♂, China • Chongqing Municipality, Wuxi County, Yintiaoling Nature Reserve, Mt. Guanshan, <named-content xmlns:xlink="http://www.w3.org/1999/xlink" content-type="dwc:verbatimCoordinates" xlink:type="simple"><named-content content-type="geo-json" specific-use="{&#34;type&#34;:&#34;Point&#34;,&#34;coordinates&#34;:[109.716408,31.518236]}" id="NCID0EO4AE" xlink:type="simple">31°31'5.65"N, 109°42'59.07"E</named-content></named-content>, alt. 1978 m, 22 July 2024, F. Li, W. J. Zhao, Y. C. Li leg. (CQWX-2402-0701-29). <bold><italic>Paratypes</italic>.</bold> 1♂1♀, China • Chongqing Municipality, Wuxi County, Yintiaoling Nature Reserve, Mt. Guanshan, <named-content xmlns:xlink="http://www.w3.org/1999/xlink" content-type="dwc:verbatimCoordinates" xlink:type="simple"><named-content content-type="geo-json" specific-use="{&#34;type&#34;:&#34;Point&#34;,&#34;coordinates&#34;:[109.716408,31.518236]}" id="NCID0E14AE" xlink:type="simple">31°31'5.65"N, 109°42'59.07"E</named-content></named-content>, alt. 1978 m, 22 July 2024, F. Li, W. J. Zhao, Y. C. Li leg. (CQWX-2402-0701-28/32).</p></tp:treatment-sec><tp:treatment-sec sec-type="description" id="SECID0E64AE"><title>Description.</title><p><bold>Male</bold>: Body length 1.4–1.6 mm (<italic>N</italic> = 2).</p><p><bold><italic>Coloration</italic></bold> (Fig. <xref ref-type="fig" rid="F1">1</xref>). Cranium, mesosoma and metasoma black. Mandibles brown palps yellow. Scape and pedicel brown, F1 to F9 black. Coxa of fore, mid and hind legs black to brown; rest of legs brownish yellow. Syntergum black; posterior metasomal segments black (Fig. <xref ref-type="fig" rid="F1">1G</xref>). Pterostigma, costal vein, and radial vein light brown (Fig. <xref ref-type="fig" rid="F1">1F</xref>). Body pubescence pale yellowish brown; marginal fringes of wings light brown.</p><fig id="F1" position="float" orientation="portrait"><object-id xmlns:xlink="http://www.w3.org/1999/xlink" content-type="doi" xlink:type="simple">10.3897/zookeys.1255.154710.figure1</object-id><object-id xmlns:xlink="http://www.w3.org/1999/xlink" content-type="arpha" xlink:type="simple">05D67E5B-6606-5382-BADA-A9D93B07ECCC</object-id><label>Figure 1.</label><caption><p><italic><tp:taxon-name><tp:taxon-name-part taxon-name-part-type="genus" reg="Conostigmus">Conostigmus</tp:taxon-name-part> <tp:taxon-name-part taxon-name-part-type="species" reg="rotundus">rotundus</tp:taxon-name-part></tp:taxon-name></italic> Yang &amp; Wang, sp. nov., male, holotype. A. Dorsal habitus; B. Head and mesosoma, dorsal view; C. Lateral habitus; D. Head and mesosoma, lateral view; E. Head, anterior view; F. Wings; G. Metasoma, dorsal view.</p></caption><graphic xmlns:xlink="http://www.w3.org/1999/xlink" xlink:href="zookeys-1255-379_article-154710__-g001.jpg" position="float" orientation="portrait" xlink:type="simple" id="oo_1440390.jpg"><uri content-type="original_file" xlink:type="simple">https://binary.pensoft.net/fig/1440390</uri></graphic></fig><p><bold><italic>Head</italic></bold> (Fig. <xref ref-type="fig" rid="F1">1B, D, E</xref>). About the width of mesosoma (about 1.02 × as wide as mesosoma). HH: EHf = 1.7–1.9. HH: HL = 1.6–1.7. HW: IOS = 1.4–1.6. HW: HH = 1.1. OOL longer than POL and ocellar triangle with narrow base. OOL: LOL = 2.9–3.0. POL: OOL = 0.6–0.7. Head oval with pubescence. Preoccipital lunula present. Preoccipital furrow present, ending inside ocellar triangle, but posterior to anterior ocellus. Median process on intertorular carina present, process not extending across intertorular area towards dorsal margin of clypeus. Facial sulcus absent. Facial pit present. Intertorular carina present.</p><p><bold><italic>Antennae</italic></bold> (Fig. <xref ref-type="fig" rid="F1">1C</xref>). Scape 1.1 × as long as the combined length of pedicel and F1. Scape length vs. pedicel length: 3.5–3.6. Scape length vs. F1 length: 1.5. F1 length vs. pedicel length: 2.5–2.6. F1 length vs. F2 length: 1.1. Flagellum cylindrical. Setae on flagellomeres shorter than the width of flagellomeres.</p><p><bold><italic>Mesosoma</italic></bold> (Fig. <xref ref-type="fig" rid="F1">1B, D</xref>). Pronotum shorter than the mesoscutum along the midline. AscW/PscW = 1.1. Mesosoma 1.3 × as long as wide (Length/width/height = 526/396/402 μm), densely pubescent. Mesoscutum 2.0 × as wide as long (Width/length = 397/195 μm). Transscutal articulation present. Median mesoscutal sulcus present. Notaulus present, foveate and extends the length of the mesoscutum (percurrent), not adjacent to the median mesoscutal sulcus posteriorly. Scutoscutellar sulcus present and foveolate. Scutoscutellar sulcus adjacent and contiguous to transscutal articulation. Axillular carinae present. Scutellum as long as wide. Sternaulus present, elongate and reaching 4/5 of mesopleuron length. Anterior mesopleural sulcus present. Mesopleural sulcus shape: straight. Mesopleural pit present. Lateral propodeal carina forming an inverted “Y” shape.</p><p><bold><italic>Wing</italic></bold> (Fig. <xref ref-type="fig" rid="F1">1F</xref>). Fore wing total length 1.2–1.3 mm, translucent with nearly triangular pterostigma. Pterostigma length vs. width: 3.1. Radius (242 μm), slightly curved medially, 1.2 × as long as the length of the pterostigma. Fore wing with translucent orange-brown irregular stripes and dense light brown pubescence; wing marginal hairs longer than those on the inner wing surface; hind wing venation reduced, translucent.</p><p><bold><italic>Metasoma</italic></bold> (Fig. <xref ref-type="fig" rid="F1">1G</xref>). Metasoma 1.9 × as long as wide (Length/width/height = 768/413/322 μm). Metasoma shape: ovoid. Syntergum with five distinct gastral carinae, reaching 1/3 of syntergum length; syntergal translucent patch transverse. Rest of tergites smooth, with sparse hairs on both sides.</p><p><bold><italic>Male genitalia</italic></bold> (Fig. <xref ref-type="fig" rid="F2">2</xref>). Harpe slightly longer than gonostipes, with numerous slender apical setae; harpe orientation: medial; harpe shape: simple and not bilobed, distal margin straight dorsally and ventrally, and pointed; lateral setae of harpe present, but sparse. Parossiculus not fused medially. Gonostipes longer than wide, not fused with parossiculus. Penisvalva curved ventrally. Gonossiculus and gonossiculus spine present; apical parossiculal setae present. The middle part of male S9 slightly concave. The spiculum of S9 short, reaching 1/3 of S9.</p><fig id="F2" position="float" orientation="portrait"><object-id xmlns:xlink="http://www.w3.org/1999/xlink" content-type="doi" xlink:type="simple">10.3897/zookeys.1255.154710.figure2</object-id><object-id xmlns:xlink="http://www.w3.org/1999/xlink" content-type="arpha" xlink:type="simple">68C0152A-9AE1-5DA4-9ED6-C96D1E8200D5</object-id><label>Figure 2.</label><caption><p><italic><tp:taxon-name><tp:taxon-name-part taxon-name-part-type="genus" reg="Conostigmus">Conostigmus</tp:taxon-name-part> <tp:taxon-name-part taxon-name-part-type="species" reg="rotundus">rotundus</tp:taxon-name-part></tp:taxon-name></italic> Yang &amp; Wang, sp. nov., male, holotype, genitalia. A. Dorsal view; B. Ventral view; C. Lateral view D S9.</p></caption><graphic xmlns:xlink="http://www.w3.org/1999/xlink" xlink:href="zookeys-1255-379_article-154710__-g002.jpg" position="float" orientation="portrait" xlink:type="simple" id="oo_1440391.jpg"><uri content-type="original_file" xlink:type="simple">https://binary.pensoft.net/fig/1440391</uri></graphic></fig><p><bold>Female</bold> (Fig. <xref ref-type="fig" rid="F3">3</xref>). Same as the males, except for the following characters: body length = 1.9 mm; antennal pedicel long, slightly longer than any individual flagellomere from F1 to F8 of the same individual; legs tawny, coxa blackish-brown; wider mesosoma (Length/width = 554/451 μm).</p><fig id="F3" position="float" orientation="portrait"><object-id xmlns:xlink="http://www.w3.org/1999/xlink" content-type="doi" xlink:type="simple">10.3897/zookeys.1255.154710.figure3</object-id><object-id xmlns:xlink="http://www.w3.org/1999/xlink" content-type="arpha" xlink:type="simple">76A0F48D-D089-59B6-ADDD-BA228A5E7208</object-id><label>Figure 3.</label><caption><p><italic><tp:taxon-name><tp:taxon-name-part taxon-name-part-type="genus" reg="Conostigmus">Conostigmus</tp:taxon-name-part> <tp:taxon-name-part taxon-name-part-type="species" reg="rotundus">rotundus</tp:taxon-name-part></tp:taxon-name></italic> Yang &amp; Wang, sp. nov., female, holotype. A. Dorsal habitus; B. Head and mesosoma, dorsal view; C. Lateral habitus; D. Head and mesosoma, lateral view; E. Head, anterior view; F. Wings; G. Metasoma, dorsal view.</p></caption><graphic xmlns:xlink="http://www.w3.org/1999/xlink" xlink:href="zookeys-1255-379_article-154710__-g003.jpg" position="float" orientation="portrait" xlink:type="simple" id="oo_1440392.jpg"><uri content-type="original_file" xlink:type="simple">https://binary.pensoft.net/fig/1440392</uri></graphic></fig></tp:treatment-sec><tp:treatment-sec sec-type="remarks" id="SECID0EPDAG"><title>Remarks.</title><p>This new species is similar to <italic><tp:taxon-name><tp:taxon-name-part taxon-name-part-type="genus" reg="Conostigmus">C.</tp:taxon-name-part> <tp:taxon-name-part taxon-name-part-type="species" reg="acutus">acutus</tp:taxon-name-part></tp:taxon-name></italic> Wang &amp; Cui, 2024 in body length, preoccipital lunula, preoccipital furrow and lateral propodeal carina but can be distinguished by the almost circular scutellum (subcircular, subequal in length and width, more distinct than that in <italic><tp:taxon-name><tp:taxon-name-part taxon-name-part-type="genus" reg="Conostigmus">C.</tp:taxon-name-part> <tp:taxon-name-part taxon-name-part-type="species" reg="acutus">acutus</tp:taxon-name-part></tp:taxon-name></italic>); and the harpe straight apically and distal margin pointed in lateral view (harpe outward apically and distal margin beveled in lateral view). And this new species is similar to <italic><tp:taxon-name><tp:taxon-name-part taxon-name-part-type="genus" reg="Conostigmus">C.</tp:taxon-name-part> <tp:taxon-name-part taxon-name-part-type="species" reg="quadripetalus">quadripetalus</tp:taxon-name-part></tp:taxon-name></italic> Wang &amp; Chen, 2024 in the preoccipital lunula, preoccipital furrow, syntergum and harpe shape, but can be distinguished by body length (a longer body length than <italic><tp:taxon-name><tp:taxon-name-part taxon-name-part-type="genus" reg="Conostigmus">C.</tp:taxon-name-part> <tp:taxon-name-part taxon-name-part-type="species" reg="quadripetalus">quadripetalus</tp:taxon-name-part></tp:taxon-name></italic>); S9 shape (male S9 shape of <italic><tp:taxon-name><tp:taxon-name-part taxon-name-part-type="genus" reg="Conostigmus">C.</tp:taxon-name-part> <tp:taxon-name-part taxon-name-part-type="species" reg="quadripetalus">quadripetalus</tp:taxon-name-part></tp:taxon-name></italic> convex in distal margin but concave in <italic><tp:taxon-name><tp:taxon-name-part taxon-name-part-type="genus" reg="Conostigmus">C.</tp:taxon-name-part> <tp:taxon-name-part taxon-name-part-type="species" reg="rotundus">rotundus</tp:taxon-name-part></tp:taxon-name></italic>); and HH: HL (a higher head height than <italic><tp:taxon-name><tp:taxon-name-part taxon-name-part-type="genus" reg="Conostigmus">C.</tp:taxon-name-part> <tp:taxon-name-part taxon-name-part-type="species" reg="quadripetalus">quadripetalus</tp:taxon-name-part></tp:taxon-name></italic>).</p></tp:treatment-sec><tp:treatment-sec sec-type="distribution" id="SECID0ECGAG"><title>Distribution.</title><p>China (Chongqing).</p></tp:treatment-sec><tp:treatment-sec sec-type="etymology" id="SECID0EHGAG"><title>Etymology.</title><p>Consistent with the genus name, the species name is a Latin masculine adjective meaning “rounded”, referring to the nearly round scutellum of this species.</p></tp:treatment-sec></tp:taxon-treatment>
