# Supplementary material for: ﻿Description of two new species of Conostigmus Dahlbom, 1858 (Hymenoptera, Megaspilidae) from Yintiaoling Nature Reserve, Chongqing, China
Source: Zookeys. 2025 Oct 15;1255:379–94. doi: 10.3897/zookeys.1255.154710 (PMC12547428; doi:10.3897/zookeys.1255.154710)
Supplement: XML Treatment for Conostigmus clayulatus [file zookeys.1255.154710-treatment3.xml]

<!DOCTYPE tp:taxon-treatment
  PUBLIC "-//TaxonX//DTD Taxonomic Treatment Publishing DTD v0 20100105//EN" "tax-treatment-NSO.dtd">
<tp:taxon-treatment xmlns:tp="http://www.plazi.org/taxpub"><tp:treatment-meta><kwd-group><label>Taxon classification</label><kwd>
                <named-content content-type="kingdom">Animalia</named-content>
              </kwd><kwd>
                <named-content content-type="order">Hymenoptera</named-content>
              </kwd><kwd>
                <named-content content-type="family">Megaspilidae</named-content>
              </kwd></kwd-group><mixed-citation publication-type="journal"><person-group><name><surname>Yang</surname><given-names>Yuanhan</given-names></name><name><surname>Li</surname><given-names>Fang</given-names></name><name><surname>Huang</surname><given-names>Yixin</given-names></name><name><surname>Wang</surname><given-names>Xu</given-names></name><name><surname>Zhang</surname><given-names>Zhisheng</given-names></name><name><surname>Chen</surname><given-names>Huayan</given-names></name></person-group><article-title>﻿Description of two new species of <italic><tp:taxon-name><tp:taxon-name-part taxon-name-part-type="genus" reg="Conostigmus">Conostigmus</tp:taxon-name-part></tp:taxon-name></italic> Dahlbom, 1858 (<tp:taxon-name><tp:taxon-name-part taxon-name-part-type="order">Hymenoptera</tp:taxon-name-part></tp:taxon-name>, <tp:taxon-name><tp:taxon-name-part taxon-name-part-type="family">Megaspilidae</tp:taxon-name-part></tp:taxon-name>) from Yintiaoling Nature Reserve, Chongqing, China</article-title><source>Zookeys</source><day>15</day><month>10</month><year>2025</year><volume>1255</volume><fpage>379</fpage><lpage>394</lpage><pub-id pub-id-type="doi">10.3897/zookeys.1255.154710</pub-id></mixed-citation></tp:treatment-meta><tp:nomenclature><label>﻿</label><tp:taxon-name><object-id xmlns:xlink="http://www.w3.org/1999/xlink" content-type="arpha" xlink:type="simple">B1835746-2686-5328-9F06-357CAA0FBA51</object-id>
              <tp:taxon-name-part taxon-name-part-type="genus" reg="Conostigmus">Conostigmus</tp:taxon-name-part>
              <tp:taxon-name-part taxon-name-part-type="species" reg="clayulatus">clayulatus</tp:taxon-name-part>
              <object-id xmlns:xlink="http://www.w3.org/1999/xlink" content-type="zoobank" xlink:type="simple">https://zoobank.org/11E831F1-6770-49DE-AEC3-144A21A7BB05</object-id>
            </tp:taxon-name><tp:taxon-authority>Yang &amp; Wang</tp:taxon-authority><tp:taxon-status xmlns:xlink="http://www.w3.org/1999/xlink" xlink:type="simple">sp. nov.</tp:taxon-status></tp:nomenclature><tp:treatment-sec sec-type="diagnosis" id="SECID0EVHAG"><title>Diagnosis.</title><p>The new species can be distinguished from other <italic><tp:taxon-name><tp:taxon-name-part taxon-name-part-type="genus" reg="Conostigmus">Conostigmus</tp:taxon-name-part></tp:taxon-name></italic> species by the following characters: facial sulcus present and extends from the median ocellus to the intertorular carina; sternaulus present, elongate and reaching 3/4 of mesopleuron length; harpe with numerous long and slender apical setae and sparse lateral setae; and S9 cup-shaped with a straight tip bearing six setal patches at the end.</p></tp:treatment-sec><tp:treatment-sec sec-type="material" id="SECID0ECIAG"><title>Material examined.</title><p><bold><italic>Holotype</italic>.</bold> ♂, China • Chongqing Municipality, Wuxi County, Yintiaoling Nature Reserve, Cotton Hill, <named-content xmlns:xlink="http://www.w3.org/1999/xlink" content-type="dwc:verbatimCoordinates" xlink:type="simple"><named-content content-type="geo-json" specific-use="{&#34;type&#34;:&#34;Point&#34;,&#34;coordinates&#34;:[109.701261,31.510653]}" id="NCID0EQIAG" xlink:type="simple">31°30'38.35"N, 109°42'4.54"E</named-content></named-content>, alt. 2188 m, 22 July 2024, F. Li, W. J. Zhao, Y. C. Li leg. (CQWX-2402-0707-18). <bold><italic>Paratypes</italic>.</bold> 1♂, China • Chongqing Municipality, Wuxi County, Yintiaoling Nature Reserve, Mt. Guanshan, <named-content xmlns:xlink="http://www.w3.org/1999/xlink" content-type="dwc:verbatimCoordinates" xlink:type="simple"><named-content content-type="geo-json" specific-use="{&#34;type&#34;:&#34;Point&#34;,&#34;coordinates&#34;:[109.699550,31.536786]}" id="NCID0E3IAG" xlink:type="simple">31°32'12.43"N, 109°41'58.38"E</named-content></named-content>, alt. 2155 m, 21 July 2024, F. Li, W. J. Zhao, Y. C. Li leg. (CQWX-2402-0702-13). 1♀, China • Chongqing Municipality, Wuxi County, Yintiaoling Nature Reserve, Cotton Hill, <named-content xmlns:xlink="http://www.w3.org/1999/xlink" content-type="dwc:verbatimCoordinates" xlink:type="simple"><named-content content-type="geo-json" specific-use="{&#34;type&#34;:&#34;Point&#34;,&#34;coordinates&#34;:[109.701261,31.510653]}" id="NCID0EEJAG" xlink:type="simple">31°30'38.35"N, 109°42'4.54"E</named-content></named-content>, alt. 2188 m, 22 July 2024, F. Li, W. J. Zhao, Y. C. Li leg. (CQWX-2402-0707-20).</p></tp:treatment-sec><tp:treatment-sec sec-type="description" id="SECID0EJJAG"><title>Description.</title><p><bold>Male</bold>: Body length 2.1–2.2 mm (<italic>N</italic> = 2).</p><p><bold><italic>Coloration</italic></bold> (Fig. <xref ref-type="fig" rid="F4">4</xref>). Cranium, mesosoma and metasoma black. Mandibles brown and palps yellowish brown. Scape, pedicel and F1 brown, F2 to F9 black. Legs and joint brownish yellow. Syntergum black (Fig. <xref ref-type="fig" rid="F4">4G</xref>); metasoma gaster black. Pterostigma, costal vein, and radial vein brown (Fig. <xref ref-type="fig" rid="F4">4F</xref>). Body pubescence pale yellowish brown; marginal fringes of wings light brown.</p><fig id="F4" position="float" orientation="portrait"><object-id xmlns:xlink="http://www.w3.org/1999/xlink" content-type="doi" xlink:type="simple">10.3897/zookeys.1255.154710.figure4</object-id><object-id xmlns:xlink="http://www.w3.org/1999/xlink" content-type="arpha" xlink:type="simple">53DF2238-01C4-50A5-9648-2224501EDB48</object-id><label>Figure 4.</label><caption><p><italic><tp:taxon-name><tp:taxon-name-part taxon-name-part-type="genus" reg="Conostigmus">Conostigmus</tp:taxon-name-part> <tp:taxon-name-part taxon-name-part-type="species" reg="clayulatus">clayulatus</tp:taxon-name-part></tp:taxon-name></italic> Yang &amp; Wang, sp. nov. male, holotype. A. Dorsal habitus; B. Head and mesosoma, dorsal view; C. Lateral habitus; D. Head and mesosoma, lateral view; E. Head, anterior view; F. Wings; G. Metasoma, dorsal view.</p></caption><graphic xmlns:xlink="http://www.w3.org/1999/xlink" xlink:href="zookeys-1255-379_article-154710__-g004.jpg" position="float" orientation="portrait" xlink:type="simple" id="oo_1440393.jpg"><uri content-type="original_file" xlink:type="simple">https://binary.pensoft.net/fig/1440393</uri></graphic></fig><p><bold><italic>Head</italic></bold> (Fig. <xref ref-type="fig" rid="F4">4B, D, E</xref>). About the width of mesosoma. (about 0.96 × as wide as mesosoma). HH: EHf = 1.5–1.7. HH: HL = 0.7–1.1. HW: IOS = 1.4. HW: HH = 1.5–1.6. OOL longer than POL and ocellar triangle with narrow base. OOL: LOL = 2.6–2.9. POL: OOL = 0.6. Head oval with pubescence. Preoccipital lunula present. Preoccipital furrow present, ending inside ocellar triangle, but posterior to anterior ocellus. Median process on intertorular carina present, process not extending across intertorular area towards dorsal margin of clypeus. Facial sulcus present and extends from the median ocellus to the intertorular carina. Facial pit absent. Intertorular carina present.</p><p><bold><italic>Antennae</italic></bold> (Fig. <xref ref-type="fig" rid="F4">4C</xref>). Scape 0.7 × as long as the combined length of pedicel and F1. Scape length vs. pedicel length: 3.5–3.6. Scape length vs. F1 length: 1.0. F1 length vs. pedicel length: 3.5–3.7. F1 length vs. F2 length: 1.2–1.3. Flagellum cylindrical. Setae on flagellomeres shorter than the width of flagellomeres.</p><p><bold><italic>Mesosoma</italic></bold> (Fig. <xref ref-type="fig" rid="F4">4B, D</xref>). Pronotum shorter than the mesoscutum along the midline. AscW/PscW = 1.0. Mesosoma 1.6 × as long as wide (Length/width/height = 863/547/530 μm), densely pubescent. Mesoscutum 2.1 × as wide as long (Width/length = 547/264 μm). Transscutal articulation present. Median mesoscutal sulcus present. Notaulus present, straight and extends the length of the mesoscutum (percurrent), not connected to the median mesoscutal sulcus posteriorly. Scutoscutellar sulcus present and foveolate. Scutoscutellar sulcus adjacent and contiguous to transscutal articulation. Mesoscutellum 1.1 × as long as wide. Axillular carinae absent. Sternaulus present, elongate and reaching 3/4 of mesopleuron length. Anterior mesopleural sulcus present. Mesopleural sulcus shape: straight. Mesopleural pit present. Lateral propodeal carina forming an inverted “Y” shape.</p><p><bold><italic>Wing</italic></bold> (Fig. <xref ref-type="fig" rid="F4">4F</xref>). Fore wing total length 1.7 mm, translucent with relatively nearly triangular pterostigma. Pterostigma length vs. width: 2.1–2.3. Radius (408 μm), slightly curved medially, 1.6 × as long as the length of pterostigma. Fore wing with translucent brown irregular stripes and dense orange-brown pubescence; wing marginal hairs longer than those on the inner wing surface; hind wing venation reduced, translucent.</p><p><bold><italic>Metasoma</italic></bold> (Fig. <xref ref-type="fig" rid="F4">4G</xref>). Metasoma 1.7 × as long as wide (Length/width/height = 814/487/390 μm). Metasoma shape: olive-shaped or oval. Syntergum with five distinct gastral carinae, reaching 1/5 of syntergum length; syntergal translucent patch transverse. Rest of tergites smooth, but with sparse hairs on both sides.</p><p><bold><italic>Male genitalia</italic></bold> (Fig. <xref ref-type="fig" rid="F5">5</xref>). Harpe length slightly shorter than gonostipes, with numerous long and slender apical setae; harpe orientation: medial; harpe shape: simple and not bilobed, columnar; lateral setae of harpe present, but sparse. Parossiculus not fused. Gonostipes longer than wide, not fused with parossiculus. Penisvalva curved proximally. Gonossiculus and gonossiculus spine present; apical parossiculal setae present. Male S9 shape: stipitoplanar with a planar apex. The spiculum of S9 long, reaching 1/2 of S9. S9 has six setal patches at the end.</p><fig id="F5" position="float" orientation="portrait"><object-id xmlns:xlink="http://www.w3.org/1999/xlink" content-type="doi" xlink:type="simple">10.3897/zookeys.1255.154710.figure5</object-id><object-id xmlns:xlink="http://www.w3.org/1999/xlink" content-type="arpha" xlink:type="simple">C2AFF206-D0DF-5A2A-951E-56B5BBC2D946</object-id><label>Figure 5.</label><caption><p><italic><tp:taxon-name><tp:taxon-name-part taxon-name-part-type="genus" reg="Conostigmus">Conostigmus</tp:taxon-name-part> <tp:taxon-name-part taxon-name-part-type="species" reg="clayulatus">clayulatus</tp:taxon-name-part></tp:taxon-name></italic> Yang &amp; Wang, sp. nov., male, holotype, genitalia. A. Dorsal view; B. Ventral view; C. Lateral view; D. S9.</p></caption><graphic xmlns:xlink="http://www.w3.org/1999/xlink" xlink:href="zookeys-1255-379_article-154710__-g005.jpg" position="float" orientation="portrait" xlink:type="simple" id="oo_1440394.jpg"><uri content-type="original_file" xlink:type="simple">https://binary.pensoft.net/fig/1440394</uri></graphic></fig><p><bold>Female</bold> (Fig. <xref ref-type="fig" rid="F6">6</xref>). Same as the males, except for the following characters: body length = 1.7 mm; cranium, mesosoma and metasoma amber; scape, pedicel and F1–F5 aurantium, F6 to F9 brown; syntergum and metasoma gaster amber (Fig. <xref ref-type="fig" rid="F6">6G</xref>); antennal pedicel long, slightly longer than any individual flagellomere from F1 to F8 of the same individual; legs tawny, coxa amber. Wider mesosoma (length/width = 585/405 μm).</p><fig id="F6" position="float" orientation="portrait"><object-id xmlns:xlink="http://www.w3.org/1999/xlink" content-type="doi" xlink:type="simple">10.3897/zookeys.1255.154710.figure6</object-id><object-id xmlns:xlink="http://www.w3.org/1999/xlink" content-type="arpha" xlink:type="simple">DE1D7EA5-303A-55AE-B486-36C7C0935CD7</object-id><label>Figure 6.</label><caption><p><italic><tp:taxon-name><tp:taxon-name-part taxon-name-part-type="genus" reg="Conostigmus">Conostigmus</tp:taxon-name-part> <tp:taxon-name-part taxon-name-part-type="species" reg="clayulatus">clayulatus</tp:taxon-name-part></tp:taxon-name></italic> Yang &amp; Wang, sp. nov., female, holotype. A. Dorsal habitus; B. Head and mesosoma, dorsal view; C. Lateral habitus; D. Head and mesosoma, lateral view; E. Head, anterior view; F. Wings; G. Metasoma, dorsal view.</p></caption><graphic xmlns:xlink="http://www.w3.org/1999/xlink" xlink:href="zookeys-1255-379_article-154710__-g006.jpg" position="float" orientation="portrait" xlink:type="simple" id="oo_1440395.jpg"><uri content-type="original_file" xlink:type="simple">https://binary.pensoft.net/fig/1440395</uri></graphic></fig></tp:treatment-sec><tp:treatment-sec sec-type="remarks" id="SECID0E3OAG"><title>Remarks.</title><p>This new species is similar to <italic><tp:taxon-name><tp:taxon-name-part taxon-name-part-type="genus" reg="Conostigmus">C.</tp:taxon-name-part> <tp:taxon-name-part taxon-name-part-type="species" reg="bipunctatus">bipunctatus</tp:taxon-name-part></tp:taxon-name></italic> Kieffer, 1907 in body length, axillular carinae, lateral propodeal carinae, but can be distinguished by the shorter, rod-shaped harpe (inverted U-shape in <italic><tp:taxon-name><tp:taxon-name-part taxon-name-part-type="genus" reg="Conostigmus">C.</tp:taxon-name-part> <tp:taxon-name-part taxon-name-part-type="species" reg="bipunctatus">bipunctatus</tp:taxon-name-part></tp:taxon-name></italic>).</p></tp:treatment-sec><tp:treatment-sec sec-type="distribution" id="SECID0EYPAG"><title>Distribution.</title><p>China (Chongqing).</p></tp:treatment-sec><tp:treatment-sec sec-type="etymology" id="SECID0E4PAG"><title>Etymology.</title><p>Consistent with the genus name, the species name is a Latin masculine adjective meaning “clubbed”, referring to the small club-shaped harpe of the male genitalia in this species.</p></tp:treatment-sec></tp:taxon-treatment>
